# Supplementary material for: Repeated Sulforaphane Treatment Reverses Depressive-like Behavior and Exerts Antioxidant Effects in the Olfactory Bulbectomy Model in Mice
Source: Pharmaceuticals (Basel). 2024 Jun 11;17(6):762. doi: 10.3390/ph17060762 (PMC11206991; doi:10.3390/ph17060762)
Supplement: Supplementary file 1 [file pharmaceuticals-17-00762-s001.zip]

Archive with 1 entries (1 files):
- pharmaceuticals-3002419-supplementary.pdf
